# Supplementary material for: Metabolic Reprogramming of Ovarian Cancer Spheroids during Adhesion
Source: Cancers (Basel). 2022 Mar 9;14(6):1399. doi: 10.3390/cancers14061399 (PMC8946790; doi:10.3390/cancers14061399)
Supplement: Supplementary file 1 [file cancers-14-01399-s001.zip]

Archive with 6 entries (6 files):
- Supplemental Figure S1.tif
- Supplemental Figure S2.tif
- Supplemental Figure S3.tif
- Supplemental figure S4.tif
- Supplemental Figure S5.tif
- Supplemental Figure S6.tif
